# Supplementary material for: Membrane protein provision controls prothylakoid biogenesis in tobacco etioplasts
Source: Plant Cell. 2024 Sep 25;36(12):4862–80. doi: 10.1093/plcell/koae259 (PMC11638105; doi:10.1093/plcell/koae259)
Supplement: koae259_Supplementary_Data [file koae259_supplementary_data.zip]

Archive with 4 entries (4 files):
- Author_Revisions_Checklist_RB.pdf
- Bock_Suppl Mat_revised_clean_BL_RB.pdf
- Supplementary Dataset 1.xlsx
- tpc.01016.2023-s12.pdf
