# Supplementary material for: Membrane protein provision controls prothylakoid biogenesis in tobacco etioplasts
Source: Plant Cell. 2024 Sep 25;36(12):4862–80. doi: 10.1093/plcell/koae259 (PMC11638105; doi:10.1093/plcell/koae259)
Supplement: koae259_Supplementary_Data [file koae259_supplementary_data.zip › Supplementary Dataset 1.xlsx]

## Sheet: Dataset S1 (Legend)
Supplementary Dataset S1. Lipidomic analysis of thylakoid membrane-associated lipid species in etiolated wild type, OEM-1, OEM-2, OES-1 and OES-2 tobacco cytoledons. Relative lipid and lipid class abundances (arbitrary units) were quantified by liquid chromatography-tandem mass spectrometry with normalization to sample fresh weight (g) and abundance of the internal standard PC 34:0 (PC 17:0-17:0)…

## Sheet: Dataset S1
Lipid species	Monoisotopic molecular mass of lipid	Ionization mode	Lipid adduct	m/z (expected)	m/z (measured)	m/z deviation	RT (expected) [minutes]	RT (measured) [minutes]	RT deviation [minutes]	Source of RT information	Normalized abundance [g-1]																															Normalized abundance (maximum-scaled per lipid) [%]
											Wild type					OEM-1						OEM-2						OES-1						OES-2						Average	Maximum	Wild type (max-scaled per lipid)[%]					OEM-1 (max-scaled per lipid)[%]
											Wild type-2	Wild type-3	Wild type-4	Wild type-5	Wild type-6	OEM-1-1	OEM-1-2	OEM-1-3	OEM-1-4	OEM-1-5	OEM-1-6	OEM-2-1	OEM-2-2	OEM-2-3	OEM-2-4	OEM-2-5	OEM-2-6	OES-1-1	OES-1-2	OES-1-3	OES-1-4	OES-1-5	OES-1-6	OES-2-1	OES-2-2	OES-2-3	OES-2-4	OES-2-5	OES-2-6			Wild type-2	Wild type-3	Wild type-4	Wild type-5	Wild type-6	OEM-1-1	OEM-1-2	OEM-1-3
Lyso-MGDG 18:3	514.314	pos	[M+NH4]+	532.348	532.35	0.00208859	2.22	2.33426	0.114257	data base entry	1.02847	1.93113	0.679586	0.950204	1.0496	0.753019	0.67386	0.893451	0.710133	0.496287	1.12909	1.17283	0.641023	0.658315	1.06782	1.10189	0.852525	0.733399	1.1888	0.968452	1.02565	0.801579	0.881873	0.578352	1.12488	0.995622	0.828309	1.15383	0.810407	0.92691	1.93113	53.2572	100	35.1911	49.2045	54.3516	38.9937	34.8945	46.2657
MGDG 32:0	730.559	pos	[M+NH4]+	748.596	748.599	0.00304526	9.17	9.42727	0.25727	data base entry	0.00574671	0.0127437	0.00918827	0.0135638	0.0220632	0.00661241	0.0171955	0.00475914	0.00550829	0.0132084	0.00822175	0.013312	0.00820411	0.0145033	0.00201672	0.00880121	0.00578307	0.00732853	0.00486391	0.00593691	0.00503413	0.00199187	0.00599623	0.0209419	0.00847206	0.0113238	0.00776576	0.015308	0.0102224	0.00953852	0.0220632	26.0466	57.7599	41.6453	61.4769	100	29.9704	77.9376	21.5705
MGDG 32:6	718.466	pos	[M+NH4]+	736.499	736.505	0.00543927	5.59	5.58902	-0.000979245	co-chromatography	0.174703	0.113396	0.168155	0.148026	0.280449	0.13673	0.168883	0.190389	0.19477	0.159352	0.19181	0.0677371	0.110757	0.134121	0.054431	0.183909	0.315253	0.216838	0.217573	0.254822	0.207486	0.314553	0.339007	0.246363	0.30388	0.293355	0.224399	0.30695	0.347171	0.209147	0.347171	50.3218	32.6628	48.4358	42.6378	80.7812	39.3839	48.6456	54.84
MGDG 34:2	754.559	pos	[M+NH4]+	772.593	772.596	0.00233395	8.84	8.85738	0.0173849	co-chromatography	13.1622	12.0221	13.3868	15.5983	16.5079	14.7234	12.104	12.636	13.2599	11.735	15.5771	15.7074	14.7198	15.1394	8.77776	14.2782	13.9808	15.8959	12.826	16.8334	15.1389	16.4322	16.6897	17.404	17.2827	17.2879	14.9109	17.099	17.5913	14.783	17.5913	74.8222	68.3412	76.0987	88.6703	93.841	83.6973	68.8067	71.831
MGDG 34:3 (MGDG 16:0-18:3)	752.544	pos	[M+NH4]+	770.578	770.58	0.00247863	8.14	8.15837	0.0183677	co-chromatography	10.3128	10.4426	10.7405	12.8305	13.3338	12.8307	11.4563	12.0353	10.6476	11.2189	12.7554	13.5549	11.169	14.5295	8.10976	13.36	12.1656	19.0119	16.3075	19.4391	18.3208	18.2835	20.2379	18.2742	19.525	19.8319	14.6382	18.0158	18.7471	14.5561	20.2379	50.9577	51.5992	53.0711	63.3984	65.8855	63.3996	56.6082	59.4691
MGDG 34:5 (MGDG 16:3-18:2)	748.513	pos	[M+NH4]+	766.546	766.55	0.00312645	6.84	6.83879	-0.00120823	co-chromatography	0.123061	0.191978	0.163219	0.20559	0.274206	0.252908	0.153047	0.110313	0.106734	0.0679041	0.192113	0.402419	0.101362	0.0911896	0.138048	0.166861	0.159126	0.396674	0.234029	0.192622	0.187441	0.194056	0.327676	0.32726	0.172684	0.215838	0.145152	0.223063	0.356632	0.202524	0.402419	30.5803	47.706	40.5595	51.0886	68.1394	62.8468	38.0318	27.4124
MGDG 34:6 (MGDG 16:3-18:3)	746.497	pos	[M+NH4]+	764.531	764.534	0.00363807	6.25	6.23164	-0.0183606	co-chromatography	11.1827	12.3452	11.2537	13.2344	14.1124	14.34	11.3184	11.0997	10.6236	9.2847	13.0198	14.1064	9.78809	12.0542	8.5363	13.3101	12.6242	15.092	13.5494	13.8644	13.1919	13.8936	14.4916	14.784	13.8022	14.5395	10.954	12.4036	14.122	12.6525	15.092	74.0964	81.7996	74.567	87.6915	93.5086	95.0169	74.9958	73.5467
MGDG 36:2 (MGDG 18:1-18:1)	782.591	pos	[M+NH4]+	800.625	800.629	0.00435151	9.84	9.85226	0.0122619	co-chromatography	4.00832	4.14008	4.4493	4.80638	5.23983	5.92938	5.01444	5.65379	5.0779	4.552	5.93213	5.93764	5.29441	6.19794	3.81613	6.25865	5.52347	5.75424	4.61912	5.84105	5.23224	5.63853	6.14893	5.88182	5.38086	6.15595	4.66491	6.04609	5.85348	5.34652	6.25865	64.0445	66.1498	71.0903	76.7958	83.7214	94.7389	80.1201	90.3356
MGDG 36:3 (1)	780.575	pos	[M+NH4]+	798.609	798.614	0.00491446	9.05	9.0593	0.00929741	co-chromatography	1.32735	0.997028	1.3867	1.48007	1.73304	1.37456	1.2528	1.10049	1.3246	1.08144	1.50929	1.35478	1.34768	1.41935	0.672709	1.39764	1.09793	0.812522	0.679364	1.17197	0.897314	1.16033	1.04773	1.4141	1.07676	1.05946	1.132	1.4446	1.18239	1.20469	1.73304	76.591	57.5306	80.0155	85.403	100	79.3146	72.2889	63.5003
MGDG 36:3 (2)	780.575	pos	[M+NH4]+	798.609	798.613	0.00406285	9.16	9.17535	0.0153499	co-chromatography	2.78271	3.48845	3.34865	4.17135	4.15892	5.4653	4.95351	4.78981	4.25426	4.04183	4.85907	5.29099	4.24366	5.32845	3.49286	5.84975	4.89754	5.86739	5.37054	6.10718	5.81788	5.59287	6.5052	5.57699	5.58688	6.50474	4.63581	5.44827	5.8347	4.97467	6.5052	42.7768	53.6255	51.4765	64.1234	63.9323	84.0143	76.1469	73.6305
MGDG 36:4 (MGDG 18:2-18:2)	778.559	pos	[M+NH4]+	796.593	796.596	0.00276337	8.29	8.29854	0.00853967	co-chromatography	38.2643	39.0284	37.084	45.6557	46.1484	41.8859	39.8165	38.5605	37.0248	36.0015	43.9547	45.3031	39.4012	49.4434	31.2226	46.7454	44.3389	52.8285	41.8679	56.9241	52.4936	48.3747	55.1836	53.8553	60.5478	63.5144	41.7531	56.8394	62.6998	46.4401	63.5144	60.245	61.4482	58.3867	71.8824	72.6581	65.9471	62.689	60.7115
MGDG 36:5 (MGDG 18:2-18:3)	776.544	pos	[M+NH4]+	794.578	794.579	0.00124024	7.61	7.61648	0.0064769	co-chromatography	62.8969	68.9478	65.573	77.8442	83.8375	85.2905	67.1325	75.4792	60.1289	63.068	75.9158	78.1053	72.7105	84.8963	56.1368	85.4394	81.5785	100.354	88.5409	100.027	98.6919	88.3059	106.355	95.754	113.791	112.684	88.5737	100.225	114.541	84.5802	114.541	54.9121	60.1949	57.2484	67.9618	73.1943	74.4628	58.61	65.897
MGDG 36:6 (MGDG 18:3-18:3)	774.528	pos	[M+NH4]+	792.562	792.562	-0.000235986	6.98	6.98197	0.00196587	co-chromatography	868.851	937.342	931.12	1101.48	1165.64	1065.74	927.487	945.439	918.122	872.735	1119.86	1119.02	883.938	1088.14	707.672	1163.97	1112.5	1355.19	1188.17	1277.71	1209.13	1266.28	1423.72	1268.4	1275.87	1401.91	1070.8	1216.3	1378.83	1112.46	1423.72	61.0267	65.8375	65.4005	77.3665	81.8729	74.8557	65.1453	66.4062
MGDG 38:5	804.575	pos	[M+NH4]+	822.609	822.611	0.00223123	8.51	8.50438	-0.00561943	co-chromatography	0.134963	0.16787	0.162905	0.193658	0.235373	0.22898	0.226631	0.226501	0.162582	0.126078	0.232255	0.215188	0.180255	0.217678	0.128188	0.238738	0.192264	0.254615	0.244487	0.324735	0.279293	0.264836	0.307233	0.340121	0.245196	0.324119	0.227796	0.303088	0.266393	0.22938	0.340121	39.6808	49.3561	47.8962	56.938	69.2028	67.3231	66.6325	66.5943
MGDG 38:6	802.559	pos	[M+NH4]+	820.593	820.597	0.00341865	7.83	7.82691	-0.00309226	co-chromatography	0.386777	0.43943	0.463868	0.528904	0.591359	0.493143	0.495382	0.47745	0.440803	0.399589	0.529922	0.525468	0.416873	0.532154	0.326766	0.599791	0.562087	0.657568	0.618986	0.668348	0.620619	0.6962	0.752596	0.703471	0.704197	0.812805	0.538348	0.633364	0.671851	0.561659	0.812805	47.5854	54.0633	57.07	65.0715	72.7553	60.6717	60.9472	58.741
MGDG (sum)											1013.61	1089.68	1079.31	1278.19	1352.12	1248.69	1081.6	1107.8	1061.37	1014.49	1294.54	1299.6	1043.43	1278.14	829.087	1351.81	1289.94	1572.34	1373.25	1499.36	1420.22	1465.43	1652.11	1482.98	1514.3	1645.14	1253.21	1435.3	1621.06	1298.21	1652.11	61.3525	65.9567	65.329	77.3672	81.8416	75.5816	65.4675	67.0537
Lyso-DGDG 18:3	676.367	pos	[M+NH4]+	694.401	694.404	0.00289138	1.78	1.85727	0.0772677	data base entry	0.651123	0.884826	0.460026	0.612984	0.76046	0.616968	0.52233	0.919628	0.490601	0.397754	0.861386	0.790367	0.494228	0.526136	0.538917	0.906737	0.689004	0.422003	0.62435	0.620875	0.665401	0.521159	0.604341	0.333062	0.690572	0.590504	0.525217	0.684941	0.476256	0.616626	0.919628	70.8028	96.2156	50.023	66.6557	82.6922	67.0888	56.7979	100
DGDG 32:0	892.612	pos	[M+NH4]+	910.646	910.651	0.00438521	8.57	8.57045	0.000448225	co-chromatography	0.263299	0.14979	0.268664	0.302967	0.361915	0.407274	0.402182	0.396276	0.318776	0.318138	0.432659	0.384126	0.370907	0.374731	0.189847	0.397142	0.288024	0.197048	0.244756	0.311273	0.276902	0.317804	0.335562	0.347158	0.350645	0.297264	0.38825	0.427721	0.36197	0.327002	0.432659	60.8561	34.6209	62.096	70.0245	83.649	94.133	92.956	91.591
DGDG 34:0	920.644	pos	[M+NH4]+	938.677	938.682	0.0043129	9.58	9.59053	0.0105333	co-chromatography	0.0676209	0.0408831	0.0723417	0.0909384	0.107197	0.134834	0.148171	0.128386	0.101527	0.0926759	0.122141	0.0985625	0.114488	0.139636	0.0577394	0.135659	0.0999323	0.0533898	0.0732146	0.0992777	0.0768027	0.0857056	0.095847	0.100255	0.0451158	0.0883835	0.068806	0.0833522	0.0922785	0.0936263	0.148171	45.637	27.5917	48.823	61.3738	72.3466	90.9989	100	86.6471
DGDG 34:1	918.628	pos	[M+NH4]+	936.662	936.664	0.00269614	8.78	8.8063	0.0262985	co-chromatography	0.506555	0.359183	0.57692	0.563148	0.662781	0.898112	0.87136	0.720066	0.761635	0.663817	0.840001	0.804756	0.877913	0.91793	0.436594	0.900135	0.670032	0.560589	0.529884	0.736538	0.602015	0.728195	0.73184	0.744399	0.65526	0.636562	0.736367	0.851332	0.838059	0.702827	0.91793	55.1845	39.1297	62.8501	61.3497	72.2039	97.841	94.9265	78.4445
DGDG 34:2	916.612	pos	[M+NH4]+	934.646	934.648	0.00227735	8.02	8.05262	0.0326183	co-chromatography	25.3556	17.4396	25.8733	25.1379	26.7573	31.734	29.3043	27.8644	28.1172	28.4866	33.2226	33.7036	34.9633	34.4757	18.2255	29.9833	26.2244	28.3701	26.3648	33.6353	29.3669	33.7015	35.0194	33.3377	34.2572	32.9027	33.003	37.7169	40.1239	30.161	40.1239	63.1933	43.4643	64.4835	62.6507	66.6865	79.0899	73.0345	69.4457
DGDG 34:3 (DGDG 16:0-18:3)	914.597	pos	[M+NH4]+	932.63	932.632	0.001293	7.36	7.39	0.03	co-chromatography	67.5461	59.6278	61.5909	73.4987	79.3251	74.701	70.9709	80.4972	65.8617	61.1773	79.9181	82.4876	67.9299	76.2634	51.3355	80.7534	77.5753	109.707	92.8755	97.9074	89.2692	87.2457	100.837	80.5881	91.6224	94.1076	76.0781	86.5376	92.4491	79.665	109.707	61.5695	54.3518	56.1412	66.9954	72.3062	68.0913	64.6913	73.3747
DGDG 34:4 (DGDG 16:1-18:3)	912.581	pos	[M+NH4]+	930.615	930.617	0.00215521	6.69	6.6937	0.0037041	co-chromatography	0.667825	0.631681	0.577359	0.805239	0.840443	0.713697	0.711522	0.593423	0.545251	0.52155	0.724966	0.785584	0.518238	0.657718	0.427227	0.769689	0.694564	0.813182	0.674301	0.792137	0.90151	0.78246	0.805363	0.778859	0.793686	0.743216	0.535351	0.68785	0.604037	0.693032	0.90151	74.0785	70.0692	64.0436	89.3211	93.2262	79.1669	78.9255	65.8254
DGDG 34:5 (DGDG 16:3-18:2)	910.565	pos	[M+NH4]+	928.599	928.603	0.00368199	6.19	6.1863	-0.00369571	co-chromatography	0.470846	0.455233	0.349099	0.419601	0.414353	0.35232	0.275455	0.275387	0.286496	0.260902	0.342766	0.445679	0.257548	0.286441	0.218599	0.256116	0.306329	0.554192	0.436675	0.445267	0.391239	0.400228	0.447289	0.444591	0.50351	0.459065	0.324873	0.342587	0.403218	0.373307	0.554192	84.9607	82.1436	62.9924	75.7139	74.7669	63.5735	49.7038	49.6916
DGDG 34:6 (DGDG 16:3-18:3)	908.55	pos	[M+NH4]+	926.584	926.587	0.00331304	5.67	5.68442	0.0144175	co-chromatography	0.38625	0.421588	0.443443	0.488921	0.578562	0.337365	0.331524	0.322964	0.317447	0.292324	0.433636	0.383328	0.325736	0.273126	0.234669	0.438576	0.396812	0.395936	0.386416	0.462797	0.384125	0.481297	0.507444	0.407074	0.423138	0.472754	0.312448	0.387894	0.417969	0.394675	0.578562	66.7605	72.8683	76.6457	84.5063	100	58.3109	57.3014	55.8219
DGDG 36:2 (DGDG 18:1-18:1)	944.644	pos	[M+NH4]+	962.677	962.681	0.00384977	9.06	9.06121	0.00120863	co-chromatography	5.31587	4.3763	5.70925	5.79947	6.76811	8.80325	8.49659	7.78436	7.36617	6.80246	8.31484	8.23136	8.53629	8.44435	4.96164	9.17661	7.36993	7.40721	6.22416	7.92436	7.54187	8.46405	8.3315	8.17363	7.7449	7.35655	7.36543	9.54017	9.28401	7.50395	9.54017	55.7209	45.8724	59.8444	60.7901	70.9433	92.2756	89.0612	81.5957
DGDG 36:3	942.628	pos	[M+NH4]+	960.662	960.664	0.00250166	8.35	8.36412	0.014121	co-chromatography	16.956	17.4574	18.4459	23.1395	25.935	32.0284	31.0579	31.2061	22.024	21.9679	31.7544	29.6161	24.7606	30.6333	21.2943	35.8672	29.6828	28.2034	27.2042	29.9596	29.0719	30.1393	33.2398	25.8855	27.7477	28.4415	24.2127	29.5776	31.8329	27.2187	35.8672	47.2743	48.6722	51.4284	64.5143	72.3086	89.2973	86.5914	87.0046
DGDG 36:4 (DGDG 18:2-18:2)	940.612	pos	[M+NH4]+	958.646	958.649	0.00284006	7.53	7.52149	-0.00850613	co-chromatography	20.927	18.0923	21.3462	22.6558	24.3891	25.2397	23.9095	25.9342	20.4998	22.5997	26.5146	25.2892	22.474	25.098	17.2065	27.5865	24.2471	25.2005	21.3517	26.5219	24.836	26.6852	27.1409	24.945	26.7284	27.5757	23.4886	27.6937	29.7047	24.3407	29.7047	70.4502	60.9071	71.8614	76.2698	82.105	84.9685	80.4905	87.3065
DGDG 36:5 (DGDG 18:2-18:3)	938.597	pos	[M+NH4]+	956.63	956.632	0.00188444	6.88	6.89567	0.0156732	co-chromatography	19.2968	18.133	20.2836	24.697	27.3747	23.4541	24.0193	23.5604	19.4465	18.0118	25.0067	25.9451	22.3842	23.9167	16.4267	26.5745	22.3891	26.7681	25.1514	28.3194	26.0548	27.7908	29.4136	28.9057	26.4949	29.3682	21.7396	29.3	30.1907	24.4972	30.1907	63.9163	60.0615	67.1851	81.8034	90.6727	77.6866	79.5587	78.0386
DGDG 36:6 (DGDG 18:3-18:3)	936.581	pos	[M+NH4]+	954.615	954.617	0.00212105	6.31	6.31943	0.00942731	co-chromatography	577.15	538.614	532.884	651.726	661.157	647.898	542.36	639.126	504.563	558.533	689.033	692.719	515.903	681.828	486.005	663.501	654.204	760.19	618.986	677.463	610.473	607.088	706.702	576.118	713.154	693.215	549.158	608.973	736.654	623.979	760.19	75.9218	70.8526	70.0988	85.732	86.9726	85.2285	71.3454	84.0745
DGDG 38:5	966.628	pos	[M+NH4]+	984.662	984.664	0.00265574	7.72	7.72991	0.00991352	co-chromatography	0.0543131	0.0989947	0.0767616	0.0977433	0.118208	0.127303	0.130499	0.0839265	0.100129	0.042443	0.0493899	0.099358	0.0717027	0.092484	0.0519048	0.127063	0.125918	0.117532	0.0741571	0.102243	0.133178	0.138389	0.156205	0.109047	0.102382	0.142257	0.0669581	0.168514	0.149693	0.103748	0.168514	32.2306	58.7456	45.552	58.003	70.1472	75.5444	77.4409	49.8038
DGDG 38:6	964.612	pos	[M+NH4]+	982.646	982.65	0.00397035	7.09	7.09092	0.000920591	co-chromatography	1.22011	1.20818	1.2117	1.50951	1.54076	1.4933	1.53261	1.44688	1.20808	1.14193	1.84763	1.54378	1.19379	1.50426	1.05371	1.77587	1.54398	1.58263	1.36709	1.5686	1.5522	1.56549	1.76787	1.52242	1.6747	1.65454	1.27711	1.62559	1.6073	1.47385	1.84763	66.0367	65.391	65.5814	81.7001	83.3914	80.8226	82.9502	78.31
DGDG (sum)											736.184	677.106	689.709	830.932	856.331	848.323	734.522	839.939	671.517	720.913	898.557	902.537	700.682	884.906	618.126	878.243	845.818	990.121	821.944	906.249	820.932	825.614	945.531	782.408	932.298	917.461	738.756	833.913	974.714	821.527	990.121	74.3529	68.3862	69.6591	83.9223	86.4875	85.6788	74.1851	84.832
PG 32:0	722.51	neg	[M-H]-	721.501	721.505	0.0038667	7.14	7.37132	0.23132	data base entry	45.0655	39.8779	41.9433	42.9849	48.4754	50.789	46.7311	44.7055	43.8586	37.8895	47.9827	52.4375	43.7406	52.0461	31.8752	48.8415	45.5686	61.2106	51.8837	56.9843	53.029	52.2851	57.4689	48.7238	61.5932	58.5382	43.7997	54.3486	54.0917	48.9231	61.5932	73.1663	64.7439	68.0973	69.7883	78.7025	82.4587	75.8705	72.5818
PG 32:1 (1)	720.494	neg	[M-H]-	719.486	719.49	0.0044177	6.5	6.69804	0.198041	data base entry	0.182253	0.166286	0.19481	0.192916	0.246582	0.18332	0.241144	0.223375	0.191712	0.132041	0.261233	0.210716	0.237143	0.2247	0.12631	0.247446	0.208469	0.261221	0.227469	0.309363	0.249262	0.293298	0.313854	0.294996	0.316975	0.333299	0.234294	0.351209	0.294267	0.239654	0.351209	51.8931	47.3466	55.4683	54.929	70.2093	52.1969	68.6611	63.6017
PG 32:1 (2)	720.494	neg	[M-H]-	719.486	719.489	0.0033278	6.89	7.10375	0.213748	data base entry	3.10135	3.08082	3.25389	3.48356	4.00485	4.11574	4.17999	4.53393	4.12816	3.96609	5.11937	5.03706	3.22918	5.05905	3.22123	4.92305	4.88918	4.74648	4.19768	4.95164	4.3347	4.77175	4.88753	3.24029	4.24682	4.40571	3.19708	3.94647	4.50493	4.16405	5.11937	60.5806	60.1797	63.5603	68.0466	78.2293	80.3953	81.6504	88.5641
PG 34:1	748.525	neg	[M-H]-	747.517	747.521	0.0036934	7.33	7.53749	0.207485	data base entry	0.930042	0.884218	0.695082	0.882566	0.768887	1.49656	1.43434	0.849864	0.999654	0.604804	0.50588	1.39209	0.975658	1.10364	0.508167	0.764345	0.479177	1.49689	1.01883	1.03187	0.886027	0.880691	0.609081	1.40888	1.30743	1.00409	0.95474	0.8789	0.36729	0.935162	1.49689	62.1315	59.0703	46.435	58.9599	51.3656	99.9781	95.8212	56.7753
PG 34:2 (1)	746.51	neg	[M-H]-	745.501	745.505	0.004032	6.7	6.91478	0.214779	data base entry	35.2751	35.8388	41.822	45.3593	51.2363	23.8108	33.0101	37.0692	35.3341	35.1237	46.2676	32.0385	36.4888	45.0475	26.3845	42.9815	42.1138	33.1018	35.1793	51.4654	40.7142	44.809	50.5804	34.0643	49.9843	54.2133	37.5653	47.3126	49.4825	40.4715	54.2133	65.0671	66.107	77.1434	83.6682	94.5087	43.9205	60.8894	68.3766
PG 34:2 (2)	746.51	neg	[M-H]-	745.501	745.504	0.0030681	7.04	7.27349	0.233485	data base entry	0.0210915	0.136618	0.020505	0.0788528	0.0309563	0.0418715	0.0596153	0.0321244	0.04474	0.0218111	0.0277159	0.0744123	0.033869	0.0420936	0.0755219	0.0607688	0.033778	0.0393676	0.0395902	0.0287931	0.0343234	0.0252174	0.0183384	0.0358052	0.0350988	0.0239393	0.0116666	0.00768746	0.0325733	0.0403016	0.136618	15.4384	100	15.009	57.7179	22.6591	30.6487	43.6366	23.5141
PG 34:3 (1)	744.494	neg	[M-H]-	743.486	743.489	0.0035174	6.16	6.35311	0.193115	data base entry	54.0827	45.3757	43.1513	52.2508	46.3083	56.8861	50.8738	47.3212	45.7109	42.5737	43.4698	63.2532	52.0371	55.4825	37.4835	52.4373	45.9936	79.056	61.73	65.3088	59.911	55.2527	53.5794	69.5995	78.6335	70.4663	54.2833	62.8725	58.7682	55.3156	79.056	68.4106	57.3969	54.5831	66.0934	58.5765	71.9567	64.3515	59.8578
PG 34:3 (2)	744.494	neg	[M-H]-	743.486	743.491	0.0057234	6.44	6.64257	0.20257	data base entry	0.479769	0.41186	0.502134	0.51476	0.634089	0.434534	0.523372	0.454404	0.458579	0.366641	0.56334	0.54312	0.39594	0.54654	0.270709	0.48571	0.525456	0.454273	0.512602	0.617702	0.569778	0.576505	0.666309	0.547794	0.556894	0.564786	0.415807	0.593719	0.524766	0.507307	0.666309	72.004	61.8122	75.3606	77.2556	95.1645	65.2152	78.5479	68.1973
PG 34:4	742.478	neg	[M-H]-	741.47	741.474	0.0042677	5.93	6.12084	0.190837	data base entry	6.02687	5.83523	6.33288	6.79974	8.20315	6.78646	7.24295	6.96487	7.3112	6.3727	8.3495	8.6824	5.44873	8.55791	5.93037	8.19553	7.73548	8.34562	8.73755	9.2358	8.32876	9.0069	9.32055	7.69072	8.62874	9.2643	6.23015	7.88122	8.086	7.63904	9.32055	64.6622	62.606	67.9453	72.9543	88.0115	72.8118	77.7095	74.726
PG 36:4	770.51	neg	[M-H]-	769.501	769.507	0.0052241	6.29	6.47873	0.188732	data base entry	1.08041	1.02441	1.0294	1.2128	1.26317	0.778237	0.848863	0.880871	0.8916	0.890955	1.15095	0.975351	0.969119	1.19023	0.622219	1.05261	0.978541	0.993235	0.914649	1.2937	1.11225	1.10731	1.23488	0.995283	1.29475	1.32501	0.949466	1.13897	1.11328	1.04526	1.32501	81.5397	77.3136	77.69	91.5319	95.3327	58.7345	64.0647	66.4804
PG 36:5	768.494	neg	[M-H]-	767.486	767.491	0.0049682	5.8	5.9715	0.171497	data base entry	0.419558	0.402682	0.381428	0.458779	0.529132	0.384099	0.406418	0.340283	0.416617	0.328608	0.42339	0.413858	0.375737	0.440164	0.336041	0.416984	0.394546	0.405211	0.362244	0.495852	0.450996	0.44254	0.457894	0.471813	0.452097	0.491236	0.351376	0.441279	0.463131	0.419103	0.529132	79.2918	76.1023	72.0856	86.7041	100	72.5904	76.8085	64.3096
PG 36:6	766.478	neg	[M-H]-	765.47	765.475	0.0053848	5.35	5.50751	0.157514	data base entry	0.158129	0.15832	0.18487	0.217231	0.245884	0.199743	0.209453	0.180514	0.188134	0.159337	0.223265	0.187319	0.156795	0.224394	0.193773	0.247896	0.218409	0.22166	0.202132	0.235933	0.237684	0.235098	0.255623	0.233096	0.217905	0.265736	0.179121	0.227357	0.230136	0.210171	0.265736	59.5062	59.5779	69.5691	81.7469	92.5296	75.1661	78.8202	67.93
PG (sum)											146.823	133.193	139.512	154.436	161.947	145.906	145.761	143.556	139.534	128.43	154.345	165.246	144.089	169.965	107.027	160.655	149.139	190.332	165.006	191.959	169.858	169.686	179.393	167.306	207.268	200.896	148.172	180	177.959	159.91	207.268	70.8372	64.2613	67.3098	74.5105	78.1341	70.3951	70.3251	69.2612
SQDG 32:3	788.474	neg	[M-H]-	787.466	787.47	0.003832	5.26	5.42049	0.160487	data base entry	0.0856899	0.0905973	0.102451	0.112922	0.158938	0.0672087	0.0972243	0.084278	0.0909576	0.0722229	0.113422	0.102332	0.0572332	0.0892843	0.0667263	0.106478	0.100771	0.0929247	0.107484	0.114625	0.107652	0.121493	0.124906	0.0856423	0.104219	0.103109	0.0651877	0.0811486	0.0864382	0.0963299	0.158938	53.9141	57.0018	64.46	71.0479	100	42.2862	61.1713	53.0258
SQDG 34:1	820.537	neg	[M-H]-	819.529	819.534	0.0056262	7.02	7.25728	0.237282	data base entry	0.720663	0.911678	0.736844	1.08083	0.901013	0.882145	0.916576	0.960626	0.655638	0.662133	0.955562	0.856727	0.815114	0.900906	0.759078	1.11481	0.745357	0.772807	0.657791	0.88094	0.833895	0.713434	0.7388	0.663314	1.0165	0.901154	0.699202	0.812991	0.821123	0.830609	1.11481	64.6446	81.7789	66.096	96.9523	80.8222	79.1297	82.2183	86.1696
SQDG 34:2	818.521	neg	[M-H]-	817.513	817.518	0.0047708	6.39	6.63604	0.246036	data base entry	15.4637	15.1374	15.871	18.5303	19.9353	19.091	20.5435	19.9663	14.891	15.9662	21.1888	19.6591	18.3672	20.1514	14.6594	22.2726	20.5143	25.1265	21.9429	25.9971	24.5776	24.0208	28.7874	20.5891	25.3126	24.5782	18.2025	24.7049	24.3958	20.705	28.7874	53.7168	52.5836	55.1316	64.3695	69.2502	66.317	71.3627	69.3577
SQDG 34:3	816.506	neg	[M-H]-	815.497	815.501	0.0039415	5.9	6.11796	0.217958	data base entry	108.166	109.329	115.464	126.581	145.792	119.514	125.191	123.766	108.644	109.059	136.765	136.88	111.185	140.586	115.629	147.911	134.751	163.061	157.681	178.622	160.571	157.981	177.778	136.914	168.174	170.477	118.043	151.355	162.754	138.573	178.622	60.5561	61.2068	64.6416	70.8656	81.6206	66.9093	70.0874	69.2896
SQDG 34:4	814.49	neg	[M-H]-	813.482	813.487	0.0052858	5.49	5.64652	0.156518	data base entry	0.044539	0.035196	0.0505186	0.0708596	0.0776171	0.0536016	0.0719067	0.0629797	0.0278752	0.0376811	0.0789923	0.0438471	0.0590697	0.0499985	0.0458717	0.0967451	0.0643239	0.0103956	0.0150502	0.0524241	0.0211583	0.0262051	0.0174571	0.0305827	0.0508405	0.0600888	0.0128872	0.0427075	0.0189672	0.0458754	0.0967451	46.0375	36.3802	52.2183	73.2436	80.2285	55.405	74.3259	65.0986
SQDG 36:4	842.521	neg	[M-H]-	841.513	841.517	0.0040635	6.03	6.23444	0.204439	data base entry	7.97965	7.16168	6.28501	8.27934	8.4673	10.9418	8.18522	7.66177	6.64086	6.22843	8.57426	11.1303	7.92251	8.29632	7.9725	9.61163	7.85033	11.5527	9.55785	10.4222	10.2838	8.72197	9.85621	10.5038	11.4247	10.0604	7.57508	8.90314	8.82469	8.85777	11.5527	69.0717	61.9913	54.403	71.6658	73.2928	94.7124	70.8511	66.3202
SQDG 36:5	840.506	neg	[M-H]-	839.497	839.503	0.0058692	5.56	5.74528	0.185278	data base entry	25.7271	25.9477	25.4258	31.3159	33.6621	28.8917	29.1199	28.4672	22.6169	22.9351	31.0999	28.6038	25.574	30.8414	26.3182	32.4983	29.5656	35.3786	31.0097	36.5823	34.8475	32.5768	37.4876	32.8465	38.7049	37.7279	26.5464	34.0923	35.6274	30.7599	38.7049	66.4699	67.0397	65.6915	80.9093	86.9712	74.6461	75.2357	73.5492
SQDG 36:6	838.49	neg	[M-H]-	837.482	837.485	0.0036954	5.16	5.30665	0.14665	data base entry	181.763	201.157	189.965	226.004	233.147	185.77	194.164	198.584	181.46	184.548	220.927	209.598	171.412	225.649	159.29	237.666	217.408	261.211	235.407	278.618	257.001	251.574	280.785	224.184	273.118	288.653	193.547	235.419	256.449	222.568	288.653	62.9693	69.6879	65.8106	78.296	80.7707	64.3573	67.2655	68.7967
SQDG (sum)											339.951	359.769	353.9	411.976	442.142	365.211	378.29	379.554	335.027	339.509	419.703	406.874	335.393	426.564	324.741	451.278	410.999	497.206	456.378	531.289	488.243	475.735	535.576	425.818	517.906	532.561	364.691	455.411	488.977	422.437	535.576	63.4739	67.1743	66.0784	76.922	82.5545	68.1905	70.6324	70.8683
[truncated: 32 more columns]

## Sheet: Dataset S1 (scaled to WT avrg.)
Lipid Species	Monoisotopic molecular mass of lipid	Ionization mode	Lipid adduct	m/z (expected)	m/z (measured)	m/z deviation	RT (expected) [minutes]	RT (measured) [minutes]	RT deviation [minutes]	Source of RT information	Normalized abundance [g-1]																															Normalized abundance (scaled to WT-average per lipid) [%]
											Wild type					OEM-1						OEM-2						OES-1						OES-2						Average	WT (Average)	Wild type (scaled to WT-average per lipid)[%]					OEM-1 (scaled to WT-average per lipid)[%]
											Wild type-2	Wild type-3	Wild type-4	Wild type-5	Wild type-6	OEM-1-1	OEM-1-2	OEM-1-3	OEM-1-4	OEM-1-5	OEM-1-6	OEM-2-1	OEM-2-2	OEM-2-3	OEM-2-4	OEM-2-5	OEM-2-6	OES-1-1	OES-1-2	OES-1-3	OES-1-4	OES-1-5	OES-1-6	OES-2-1	OES-2-2	OES-2-3	OES-2-4	OES-2-5	OES-2-6			Wild type-2	Wild type-3	Wild type-4	Wild type-5	Wild type-6	OEM-1-1	OEM-1-2	OEM-1-3
Lyso-MGDG 18:3	514.314	pos	[M+NH4]+	532.348	532.35	0.00208859	2.22	2.33426	0.114257	data base entry	1.02847	1.93113	0.679586	0.950204	1.0496	0.753019	0.67386	0.893451	0.710133	0.496287	1.12909	1.17283	0.641023	0.658315	1.06782	1.10189	0.852525	0.733399	1.1888	0.968452	1.02565	0.801579	0.881873	0.578352	1.12488	0.995622	0.828309	1.15383	0.810407	0.92691	1.1278	91.1924	171.23	60.2578	84.2531	93.0664	66.7689	59.75	79.2208
MGDG 32:0	730.559	pos	[M+NH4]+	748.596	748.599	0.00304526	9.17	9.42727	0.25727	data base entry	0.00574671	0.0127437	0.00918827	0.0135638	0.0220632	0.00661241	0.0171955	0.00475914	0.00550829	0.0132084	0.00822175	0.013312	0.00820411	0.0145033	0.00201672	0.00880121	0.00578307	0.00732853	0.00486391	0.00593691	0.00503413	0.00199187	0.00599623	0.0209419	0.00847206	0.0113238	0.00776576	0.015308	0.0102224	0.00953852	0.0126611	45.3886	100.652	72.5708	107.129	174.259	52.2262	135.814	37.5887
MGDG 32:6	718.466	pos	[M+NH4]+	736.499	736.505	0.00543927	5.59	5.58902	-0.000979245	co-chromatography	0.174703	0.113396	0.168155	0.148026	0.280449	0.13673	0.168883	0.190389	0.19477	0.159352	0.19181	0.0677371	0.110757	0.134121	0.054431	0.183909	0.315253	0.216838	0.217573	0.254822	0.207486	0.314553	0.339007	0.246363	0.30388	0.293355	0.224399	0.30695	0.347171	0.209147	0.176946	98.7324	64.085	95.032	83.6562	158.494	77.2721	95.4437	107.597
MGDG 34:2	754.559	pos	[M+NH4]+	772.593	772.596	0.00233395	8.84	8.85738	0.0173849	co-chromatography	13.1622	12.0221	13.3868	15.5983	16.5079	14.7234	12.104	12.636	13.2599	11.735	15.5771	15.7074	14.7198	15.1394	8.77776	14.2782	13.9808	15.8959	12.826	16.8334	15.1389	16.4322	16.6897	17.404	17.2827	17.2879	14.9109	17.099	17.5913	14.783	14.1354	93.1149	85.0494	94.7035	110.349	116.784	104.16	85.6288	89.3924
MGDG 34:3 (MGDG 16:0-18:3)	752.544	pos	[M+NH4]+	770.578	770.58	0.00247863	8.14	8.15837	0.0183677	co-chromatography	10.3128	10.4426	10.7405	12.8305	13.3338	12.8307	11.4563	12.0353	10.6476	11.2189	12.7554	13.5549	11.169	14.5295	8.10976	13.36	12.1656	19.0119	16.3075	19.4391	18.3208	18.2835	20.2379	18.2742	19.525	19.8319	14.6382	18.0158	18.7471	14.5561	11.532	89.4272	90.5529	93.1361	111.26	115.624	111.262	99.3434	104.364
MGDG 34:5 (MGDG 16:3-18:2)	748.513	pos	[M+NH4]+	766.546	766.55	0.00312645	6.84	6.83879	-0.00120823	co-chromatography	0.123061	0.191978	0.163219	0.20559	0.274206	0.252908	0.153047	0.110313	0.106734	0.0679041	0.192113	0.402419	0.101362	0.0911896	0.138048	0.166861	0.159126	0.396674	0.234029	0.192622	0.187441	0.194056	0.327676	0.32726	0.172684	0.215838	0.145152	0.223063	0.356632	0.202524	0.191611	64.2244	100.192	85.1826	107.296	143.106	131.99	79.874	57.5713
MGDG 34:6 (MGDG 16:3-18:3)	746.497	pos	[M+NH4]+	764.531	764.534	0.00363807	6.25	6.23164	-0.0183606	co-chromatography	11.1827	12.3452	11.2537	13.2344	14.1124	14.34	11.3184	11.0997	10.6236	9.2847	13.0198	14.1064	9.78809	12.0542	8.5363	13.3101	12.6242	15.092	13.5494	13.8644	13.1919	13.8936	14.4916	14.784	13.8022	14.5395	10.954	12.4036	14.122	12.6525	12.4257	89.9965	99.3526	90.568	106.509	113.574	115.406	91.0888	89.3287
MGDG 36:2 (MGDG 18:1-18:1)	782.591	pos	[M+NH4]+	800.625	800.629	0.00435151	9.84	9.85226	0.0122619	co-chromatography	4.00832	4.14008	4.4493	4.80638	5.23983	5.92938	5.01444	5.65379	5.0779	4.552	5.93213	5.93764	5.29441	6.19794	3.81613	6.25865	5.52347	5.75424	4.61912	5.84105	5.23224	5.63853	6.14893	5.88182	5.38086	6.15595	4.66491	6.04609	5.85348	5.34652	4.52878	88.5077	91.4172	98.2448	106.13	115.701	130.927	110.724	124.841
MGDG 36:3 (1)	780.575	pos	[M+NH4]+	798.609	798.614	0.00491446	9.05	9.0593	0.00929741	co-chromatography	1.32735	0.997028	1.3867	1.48007	1.73304	1.37456	1.2528	1.10049	1.3246	1.08144	1.50929	1.35478	1.34768	1.41935	0.672709	1.39764	1.09793	0.812522	0.679364	1.17197	0.897314	1.16033	1.04773	1.4141	1.07676	1.05946	1.132	1.4446	1.18239	1.20469	1.38484	95.849	71.996	100.135	106.877	125.144	99.2574	90.4651	79.4667
MGDG 36:3 (2)	780.575	pos	[M+NH4]+	798.609	798.613	0.00406285	9.16	9.17535	0.0153499	co-chromatography	2.78271	3.48845	3.34865	4.17135	4.15892	5.4653	4.95351	4.78981	4.25426	4.04183	4.85907	5.29099	4.24366	5.32845	3.49286	5.84975	4.89754	5.86739	5.37054	6.10718	5.81788	5.59287	6.5052	5.57699	5.58688	6.50474	4.63581	5.44827	5.8347	4.97467	3.59002	77.5126	97.1707	93.2767	116.193	115.847	152.236	137.98	133.42
MGDG 36:4 (MGDG 18:2-18:2)	778.559	pos	[M+NH4]+	796.593	796.596	0.00276337	8.29	8.29854	0.00853967	co-chromatography	38.2643	39.0284	37.084	45.6557	46.1484	41.8859	39.8165	38.5605	37.0248	36.0015	43.9547	45.3031	39.4012	49.4434	31.2226	46.7454	44.3389	52.8285	41.8679	56.9241	52.4936	48.3747	55.1836	53.8553	60.5478	63.5144	41.7531	56.8394	62.6998	46.4401	41.2361	92.793	94.6462	89.9307	110.718	111.912	101.576	96.5574	93.5115
MGDG 36:5 (MGDG 18:2-18:3)	776.544	pos	[M+NH4]+	794.578	794.579	0.00124024	7.61	7.61648	0.0064769	co-chromatography	62.8969	68.9478	65.573	77.8442	83.8375	85.2905	67.1325	75.4792	60.1289	63.068	75.9158	78.1053	72.7105	84.8963	56.1368	85.4394	81.5785	100.354	88.5409	100.027	98.6919	88.3059	106.355	95.754	113.791	112.684	88.5737	100.225	114.541	84.5802	71.8199	87.5759	96.001	91.302	108.388	116.733	118.756	93.4735	105.095
MGDG 36:6 (MGDG 18:3-18:3)	774.528	pos	[M+NH4]+	792.562	792.562	-0.000235986	6.98	6.98197	0.00196587	co-chromatography	868.851	937.342	931.12	1101.48	1165.64	1065.74	927.487	945.439	918.122	872.735	1119.86	1119.02	883.938	1088.14	707.672	1163.97	1112.5	1355.19	1188.17	1277.71	1209.13	1266.28	1423.72	1268.4	1275.87	1401.91	1070.8	1216.3	1378.83	1112.46	1000.89	86.808	93.6511	93.0295	110.051	116.461	106.479	92.6665	94.4601
MGDG 38:5	804.575	pos	[M+NH4]+	822.609	822.611	0.00223123	8.51	8.50438	-0.00561943	co-chromatography	0.134963	0.16787	0.162905	0.193658	0.235373	0.22898	0.226631	0.226501	0.162582	0.126078	0.232255	0.215188	0.180255	0.217678	0.128188	0.238738	0.192264	0.254615	0.244487	0.324735	0.279293	0.264836	0.307233	0.340121	0.245196	0.324119	0.227796	0.303088	0.266393	0.22938	0.178954	75.4176	93.8064	91.0319	108.217	131.527	127.955	126.642	126.57
MGDG 38:6	802.559	pos	[M+NH4]+	820.593	820.597	0.00341865	7.83	7.82691	-0.00309226	co-chromatography	0.386777	0.43943	0.463868	0.528904	0.591359	0.493143	0.495382	0.47745	0.440803	0.399589	0.529922	0.525468	0.416873	0.532154	0.326766	0.599791	0.562087	0.657568	0.618986	0.668348	0.620619	0.6962	0.752596	0.703471	0.704197	0.812805	0.538348	0.633364	0.671851	0.561659	0.482068	80.2329	91.1553	96.2247	109.716	122.671	102.297	102.762	99.0421
MGDG (sum)											1013.61	1089.68	1079.31	1278.19	1352.12	1248.69	1081.6	1107.8	1061.37	1014.49	1294.54	1299.6	1043.43	1278.14	829.087	1351.81	1289.94	1572.34	1373.25	1499.36	1420.22	1465.43	1652.11	1482.98	1514.3	1645.14	1253.21	1435.3	1621.06	1298.21	1162.58	87.1863	93.7292	92.8373	109.944	116.303	107.407	93.034	95.2882
Lyso-DGDG 18:3	676.367	pos	[M+NH4]+	694.401	694.404	0.00289138	1.78	1.85727	0.0772677	data base entry	0.651123	0.884826	0.460026	0.612984	0.76046	0.616968	0.52233	0.919628	0.490601	0.397754	0.861386	0.790367	0.494228	0.526136	0.538917	0.906737	0.689004	0.422003	0.62435	0.620875	0.665401	0.521159	0.604341	0.333062	0.690572	0.590504	0.525217	0.684941	0.476256	0.616626	0.673884	96.6224	131.302	68.2649	90.9629	112.847	91.554	77.5104	136.467
DGDG 32:0	892.612	pos	[M+NH4]+	910.646	910.651	0.00438521	8.57	8.57045	0.000448225	co-chromatography	0.263299	0.14979	0.268664	0.302967	0.361915	0.407274	0.402182	0.396276	0.318776	0.318138	0.432659	0.384126	0.370907	0.374731	0.189847	0.397142	0.288024	0.197048	0.244756	0.311273	0.276902	0.317804	0.335562	0.347158	0.350645	0.297264	0.38825	0.427721	0.36197	0.327002	0.269327	97.762	55.6165	99.7537	112.49	134.377	151.219	149.329	147.136
DGDG 34:0	920.644	pos	[M+NH4]+	938.677	938.682	0.0043129	9.58	9.59053	0.0105333	co-chromatography	0.0676209	0.0408831	0.0723417	0.0909384	0.107197	0.134834	0.148171	0.128386	0.101527	0.0926759	0.122141	0.0985625	0.114488	0.139636	0.0577394	0.135659	0.0999323	0.0533898	0.0732146	0.0992777	0.0768027	0.0857056	0.095847	0.100255	0.0451158	0.0883835	0.068806	0.0833522	0.0922785	0.0936263	0.0757962	89.2142	53.9381	95.4424	119.978	141.428	177.891	195.486	169.383
DGDG 34:1	918.628	pos	[M+NH4]+	936.662	936.664	0.00269614	8.78	8.8063	0.0262985	co-chromatography	0.506555	0.359183	0.57692	0.563148	0.662781	0.898112	0.87136	0.720066	0.761635	0.663817	0.840001	0.804756	0.877913	0.91793	0.436594	0.900135	0.670032	0.560589	0.529884	0.736538	0.602015	0.728195	0.73184	0.744399	0.65526	0.636562	0.736367	0.851332	0.838059	0.702827	0.533717	94.9107	67.2984	108.095	105.514	124.182	168.275	163.262	134.915
DGDG 34:2	916.612	pos	[M+NH4]+	934.646	934.648	0.00227735	8.02	8.05262	0.0326183	co-chromatography	25.3556	17.4396	25.8733	25.1379	26.7573	31.734	29.3043	27.8644	28.1172	28.4866	33.2226	33.7036	34.9633	34.4757	18.2255	29.9833	26.2244	28.3701	26.3648	33.6353	29.3669	33.7015	35.0194	33.3377	34.2572	32.9027	33.003	37.7169	40.1239	30.161	24.1128	105.155	72.3252	107.301	104.252	110.967	131.607	121.53	115.559
DGDG 34:3 (DGDG 16:0-18:3)	914.597	pos	[M+NH4]+	932.63	932.632	0.001293	7.36	7.39	0.03	co-chromatography	67.5461	59.6278	61.5909	73.4987	79.3251	74.701	70.9709	80.4972	65.8617	61.1773	79.9181	82.4876	67.9299	76.2634	51.3355	80.7534	77.5753	109.707	92.8755	97.9074	89.2692	87.2457	100.837	80.5881	91.6224	94.1076	76.0781	86.5376	92.4491	79.665	68.3177	98.8705	87.2801	90.1537	107.584	116.112	109.344	103.884	117.828
DGDG 34:4 (DGDG 16:1-18:3)	912.581	pos	[M+NH4]+	930.615	930.617	0.00215521	6.69	6.6937	0.0037041	co-chromatography	0.667825	0.631681	0.577359	0.805239	0.840443	0.713697	0.711522	0.593423	0.545251	0.52155	0.724966	0.785584	0.518238	0.657718	0.427227	0.769689	0.694564	0.813182	0.674301	0.792137	0.90151	0.78246	0.805363	0.778859	0.793686	0.743216	0.535351	0.68785	0.604037	0.693032	0.70451	94.7929	89.6625	81.9519	114.298	119.295	101.304	100.995	84.232
DGDG 34:5 (DGDG 16:3-18:2)	910.565	pos	[M+NH4]+	928.599	928.603	0.00368199	6.19	6.1863	-0.00369571	co-chromatography	0.470846	0.455233	0.349099	0.419601	0.414353	0.35232	0.275455	0.275387	0.286496	0.260902	0.342766	0.445679	0.257548	0.286441	0.218599	0.256116	0.306329	0.554192	0.436675	0.445267	0.391239	0.400228	0.447289	0.444591	0.50351	0.459065	0.324873	0.342587	0.403218	0.373307	0.421826	111.621	107.92	82.7589	99.4724	98.2283	83.5225	65.3005	65.2845
DGDG 34:6 (DGDG 16:3-18:3)	908.55	pos	[M+NH4]+	926.584	926.587	0.00331304	5.67	5.68442	0.0144175	co-chromatography	0.38625	0.421588	0.443443	0.488921	0.578562	0.337365	0.331524	0.322964	0.317447	0.292324	0.433636	0.383328	0.325736	0.273126	0.234669	0.438576	0.396812	0.395936	0.386416	0.462797	0.384125	0.481297	0.507444	0.407074	0.423138	0.472754	0.312448	0.387894	0.417969	0.394675	0.463753	83.288	90.908	95.6205	105.427	124.756	72.7466	71.4872	69.6414
DGDG 36:2 (DGDG 18:1-18:1)	944.644	pos	[M+NH4]+	962.677	962.681	0.00384977	9.06	9.06121	0.00120863	co-chromatography	5.31587	4.3763	5.70925	5.79947	6.76811	8.80325	8.49659	7.78436	7.36617	6.80246	8.31484	8.23136	8.53629	8.44435	4.96164	9.17661	7.36993	7.40721	6.22416	7.92436	7.54187	8.46405	8.3315	8.17363	7.7449	7.35655	7.36543	9.54017	9.28401	7.50395	5.5938	95.0314	78.2348	102.064	103.677	120.993	157.375	151.893	139.16
DGDG 36:3	942.628	pos	[M+NH4]+	960.662	960.664	0.00250166	8.35	8.36412	0.014121	co-chromatography	16.956	17.4574	18.4459	23.1395	25.935	32.0284	31.0579	31.2061	22.024	21.9679	31.7544	29.6161	24.7606	30.6333	21.2943	35.8672	29.6828	28.2034	27.2042	29.9596	29.0719	30.1393	33.2398	25.8855	27.7477	28.4415	24.2127	29.5776	31.8329	27.2187	20.3867	83.1714	85.6309	90.48	113.502	127.215	157.104	152.344	153.07
DGDG 36:4 (DGDG 18:2-18:2)	940.612	pos	[M+NH4]+	958.646	958.649	0.00284006	7.53	7.52149	-0.00850613	co-chromatography	20.927	18.0923	21.3462	22.6558	24.3891	25.2397	23.9095	25.9342	20.4998	22.5997	26.5146	25.2892	22.474	25.098	17.2065	27.5865	24.2471	25.2005	21.3517	26.5219	24.836	26.6852	27.1409	24.945	26.7284	27.5757	23.4886	27.6937	29.7047	24.3407	21.4821	97.4163	84.2204	99.3676	105.464	113.532	117.492	111.3	120.725
DGDG 36:5 (DGDG 18:2-18:3)	938.597	pos	[M+NH4]+	956.63	956.632	0.00188444	6.88	6.89567	0.0156732	co-chromatography	19.2968	18.133	20.2836	24.697	27.3747	23.4541	24.0193	23.5604	19.4465	18.0118	25.0067	25.9451	22.3842	23.9167	16.4267	26.5745	22.3891	26.7681	25.1514	28.3194	26.0548	27.7908	29.4136	28.9057	26.4949	29.3682	21.7396	29.3	30.1907	24.4972	21.957	87.8843	82.584	92.3788	112.479	124.674	106.818	109.392	107.302
DGDG 36:6 (DGDG 18:3-18:3)	936.581	pos	[M+NH4]+	954.615	954.617	0.00212105	6.31	6.31943	0.00942731	co-chromatography	577.15	538.614	532.884	651.726	661.157	647.898	542.36	639.126	504.563	558.533	689.033	692.719	515.903	681.828	486.005	663.501	654.204	760.19	618.986	677.463	610.473	607.088	706.702	576.118	713.154	693.215	549.158	608.973	736.654	623.979	592.306	97.4411	90.9351	89.9676	110.032	111.624	109.386	91.5675	107.905
DGDG 38:5	966.628	pos	[M+NH4]+	984.662	984.664	0.00265574	7.72	7.72991	0.00991352	co-chromatography	0.0543131	0.0989947	0.0767616	0.0977433	0.118208	0.127303	0.130499	0.0839265	0.100129	0.042443	0.0493899	0.099358	0.0717027	0.092484	0.0519048	0.127063	0.125918	0.117532	0.0741571	0.102243	0.133178	0.138389	0.156205	0.109047	0.102382	0.142257	0.0669581	0.168514	0.149693	0.103748	0.0892041	60.8863	110.975	86.0516	109.573	132.514	142.71	146.292	94.0836
DGDG 38:6	964.612	pos	[M+NH4]+	982.646	982.65	0.00397035	7.09	7.09092	0.000920591	co-chromatography	1.22011	1.20818	1.2117	1.50951	1.54076	1.4933	1.53261	1.44688	1.20808	1.14193	1.84763	1.54378	1.19379	1.50426	1.05371	1.77587	1.54398	1.58263	1.36709	1.5686	1.5522	1.56549	1.76787	1.52242	1.6747	1.65454	1.27711	1.62559	1.6073	1.47385	1.33805	91.1856	90.294	90.5569	112.814	115.149	111.602	114.54	108.133
DGDG (sum)											736.184	677.106	689.709	830.932	856.331	848.323	734.522	839.939	671.517	720.913	898.557	902.537	700.682	884.906	618.126	878.243	845.818	990.121	821.944	906.249	820.932	825.614	945.531	782.408	932.298	917.461	738.756	833.913	974.714	821.527	758.052	97.1151	89.3218	90.9844	109.614	112.965	111.908	96.8959	110.802
PG 32:0	722.51	neg	[M-H]-	721.501	721.505	0.0038667	7.14	7.37132	0.23132	data base entry	45.0655	39.8779	41.9433	42.9849	48.4754	50.789	46.7311	44.7055	43.8586	37.8895	47.9827	52.4375	43.7406	52.0461	31.8752	48.8415	45.5686	61.2106	51.8837	56.9843	53.029	52.2851	57.4689	48.7238	61.5932	58.5382	43.7997	54.3486	54.0917	48.9231	43.6694	103.197	91.3177	96.0474	98.4326	111.005	116.303	107.011	102.373
PG 32:1 (1)	720.494	neg	[M-H]-	719.486	719.49	0.0044177	6.5	6.69804	0.198041	data base entry	0.182253	0.166286	0.19481	0.192916	0.246582	0.18332	0.241144	0.223375	0.191712	0.132041	0.261233	0.210716	0.237143	0.2247	0.12631	0.247446	0.208469	0.261221	0.227469	0.309363	0.249262	0.293298	0.313854	0.294996	0.316975	0.333299	0.234294	0.351209	0.294267	0.239654	0.196569	92.7171	84.594	99.1049	98.1414	125.443	93.2599	122.676	113.637
PG 32:1 (2)	720.494	neg	[M-H]-	719.486	719.489	0.0033278	6.89	7.10375	0.213748	data base entry	3.10135	3.08082	3.25389	3.48356	4.00485	4.11574	4.17999	4.53393	4.12816	3.96609	5.11937	5.03706	3.22918	5.05905	3.22123	4.92305	4.88918	4.74648	4.19768	4.95164	4.3347	4.77175	4.88753	3.24029	4.24682	4.40571	3.19708	3.94647	4.50493	4.16405	3.38489	91.6231	91.0168	96.1298	102.915	118.315	121.591	123.49	133.946
PG 34:1	748.525	neg	[M-H]-	747.517	747.521	0.0036934	7.33	7.53749	0.207485	data base entry	0.930042	0.884218	0.695082	0.882566	0.768887	1.49656	1.43434	0.849864	0.999654	0.604804	0.50588	1.39209	0.975658	1.10364	0.508167	0.764345	0.479177	1.49689	1.01883	1.03187	0.886027	0.880691	0.609081	1.40888	1.30743	1.00409	0.95474	0.8789	0.36729	0.935162	0.832159	111.763	106.256	83.5276	106.057	92.3966	179.841	172.364	102.128
PG 34:2 (1)	746.51	neg	[M-H]-	745.501	745.505	0.004032	6.7	6.91478	0.214779	data base entry	35.2751	35.8388	41.822	45.3593	51.2363	23.8108	33.0101	37.0692	35.3341	35.1237	46.2676	32.0385	36.4888	45.0475	26.3845	42.9815	42.1138	33.1018	35.1793	51.4654	40.7142	44.809	50.5804	34.0643	49.9843	54.2133	37.5653	47.3126	49.4825	40.4715	41.9063	84.176	85.5213	99.7988	108.24	122.264	56.819	78.7713	88.4574
PG 34:2 (2)	746.51	neg	[M-H]-	745.501	745.504	0.0030681	7.04	7.27349	0.233485	data base entry	0.0210915	0.136618	0.020505	0.0788528	0.0309563	0.0418715	0.0596153	0.0321244	0.04474	0.0218111	0.0277159	0.0744123	0.033869	0.0420936	0.0755219	0.0607688	0.033778	0.0393676	0.0395902	0.0287931	0.0343234	0.0252174	0.0183384	0.0358052	0.0350988	0.0239393	0.0116666	0.00768746	0.0325733	0.0403016	0.0576046	36.6143	237.164	35.5961	136.886	53.7392	72.6877	103.49	55.767
PG 34:3 (1)	744.494	neg	[M-H]-	743.486	743.489	0.0035174	6.16	6.35311	0.193115	data base entry	54.0827	45.3757	43.1513	52.2508	46.3083	56.8861	50.8738	47.3212	45.7109	42.5737	43.4698	63.2532	52.0371	55.4825	37.4835	52.4373	45.9936	79.056	61.73	65.3088	59.911	55.2527	53.5794	69.5995	78.6335	70.4663	54.2833	62.8725	58.7682	55.3156	48.2338	112.126	94.0746	89.4628	108.328	96.008	117.938	105.473	98.1081
PG 34:3 (2)	744.494	neg	[M-H]-	743.486	743.491	0.0057234	6.44	6.64257	0.20257	data base entry	0.479769	0.41186	0.502134	0.51476	0.634089	0.434534	0.523372	0.454404	0.458579	0.366641	0.56334	0.54312	0.39594	0.54654	0.270709	0.48571	0.525456	0.454273	0.512602	0.617702	0.569778	0.576505	0.666309	0.547794	0.556894	0.564786	0.415807	0.593719	0.524766	0.507307	0.508523	94.3456	80.9915	98.7437	101.227	124.692	85.4503	102.92	89.3577
PG 34:4	742.478	neg	[M-H]-	741.47	741.474	0.0042677	5.93	6.12084	0.190837	data base entry	6.02687	5.83523	6.33288	6.79974	8.20315	6.78646	7.24295	6.96487	7.3112	6.3727	8.3495	8.6824	5.44873	8.55791	5.93037	8.19553	7.73548	8.34562	8.73755	9.2358	8.32876	9.0069	9.32055	7.69072	8.62874	9.2643	6.23015	7.88122	8.086	7.63904	6.63957	90.772	87.8856	95.3807	102.412	123.549	102.212	109.088	104.899
PG 36:4	770.51	neg	[M-H]-	769.501	769.507	0.0052241	6.29	6.47873	0.188732	data base entry	1.08041	1.02441	1.0294	1.2128	1.26317	0.778237	0.848863	0.880871	0.8916	0.890955	1.15095	0.975351	0.969119	1.19023	0.622219	1.05261	0.978541	0.993235	0.914649	1.2937	1.11225	1.10731	1.23488	0.995283	1.29475	1.32501	0.949466	1.13897	1.11328	1.04526	1.12204	96.2898	91.2992	91.7437	108.09	112.578	69.3593	75.6537	78.5064
PG 36:5	768.494	neg	[M-H]-	767.486	767.491	0.0049682	5.8	5.9715	0.171497	data base entry	0.419558	0.402682	0.381428	0.458779	0.529132	0.384099	0.406418	0.340283	0.416617	0.328608	0.42339	0.413858	0.375737	0.440164	0.336041	0.416984	0.394546	0.405211	0.362244	0.495852	0.450996	0.44254	0.457894	0.471813	0.452097	0.491236	0.351376	0.441279	0.463131	0.419103	0.438316	95.7205	91.8702	87.0213	104.669	120.719	87.6306	92.7227	77.6341
PG 36:6	766.478	neg	[M-H]-	765.47	765.475	0.0053848	5.35	5.50751	0.157514	data base entry	0.158129	0.15832	0.18487	0.217231	0.245884	0.199743	0.209453	0.180514	0.188134	0.159337	0.223265	0.187319	0.156795	0.224394	0.193773	0.247896	0.218409	0.22166	0.202132	0.235933	0.237684	0.235098	0.255623	0.233096	0.217905	0.265736	0.179121	0.227357	0.230136	0.210171	0.192887	81.9803	82.0791	95.8438	112.621	127.476	103.555	108.589	93.5856
PG (sum)											146.823	133.193	139.512	154.436	161.947	145.906	145.761	143.556	139.534	128.43	154.345	165.246	144.089	169.965	107.027	160.655	149.139	190.332	165.006	191.959	169.858	169.686	179.393	167.306	207.268	200.896	148.172	180	177.959	159.91	147.182	99.7559	90.4953	94.7885	104.929	110.032	99.1333	99.0346	97.5365
SQDG 32:3	788.474	neg	[M-H]-	787.466	787.47	0.003832	5.26	5.42049	0.160487	data base entry	0.0856899	0.0905973	0.102451	0.112922	0.158938	0.0672087	0.0972243	0.084278	0.0909576	0.0722229	0.113422	0.102332	0.0572332	0.0892843	0.0667263	0.106478	0.100771	0.0929247	0.107484	0.114625	0.107652	0.121493	0.124906	0.0856423	0.104219	0.103109	0.0651877	0.0811486	0.0864382	0.0963299	0.11012	77.8153	82.2717	93.0364	102.545	144.332	61.0324	88.2897	76.5332
SQDG 34:1	820.537	neg	[M-H]-	819.529	819.534	0.0056262	7.02	7.25728	0.237282	data base entry	0.720663	0.911678	0.736844	1.08083	0.901013	0.882145	0.916576	0.960626	0.655638	0.662133	0.955562	0.856727	0.815114	0.900906	0.759078	1.11481	0.745357	0.772807	0.657791	0.88094	0.833895	0.713434	0.7388	0.663314	1.0165	0.901154	0.699202	0.812991	0.821123	0.830609	0.870206	82.8153	104.766	84.6746	124.204	103.54	101.372	105.329	110.391
SQDG 34:2	818.521	neg	[M-H]-	817.513	817.518	0.0047708	6.39	6.63604	0.246036	data base entry	15.4637	15.1374	15.871	18.5303	19.9353	19.091	20.5435	19.9663	14.891	15.9662	21.1888	19.6591	18.3672	20.1514	14.6594	22.2726	20.5143	25.1265	21.9429	25.9971	24.5776	24.0208	28.7874	20.5891	25.3126	24.5782	18.2025	24.7049	24.3958	20.705	16.9875	91.0295	89.1091	93.427	109.082	117.353	112.382	120.933	117.535
SQDG 34:3	816.506	neg	[M-H]-	815.497	815.501	0.0039415	5.9	6.11796	0.217958	data base entry	108.166	109.329	115.464	126.581	145.792	119.514	125.191	123.766	108.644	109.059	136.765	136.88	111.185	140.586	115.629	147.911	134.751	163.061	157.681	178.622	160.571	157.981	177.778	136.914	168.174	170.477	118.043	151.355	162.754	138.573	121.066	89.3446	90.3046	95.3723	104.555	120.423	98.7182	103.407	102.23
SQDG 34:4	814.49	neg	[M-H]-	813.482	813.487	0.0052858	5.49	5.64652	0.156518	data base entry	0.044539	0.035196	0.0505186	0.0708596	0.0776171	0.0536016	0.0719067	0.0629797	0.0278752	0.0376811	0.0789923	0.0438471	0.0590697	0.0499985	0.0458717	0.0967451	0.0643239	0.0103956	0.0150502	0.0524241	0.0211583	0.0262051	0.0174571	0.0305827	0.0508405	0.0600888	0.0128872	0.0427075	0.0189672	0.0458754	0.0557461	79.8963	63.1363	90.6227	127.111	139.233	96.1532	128.99	112.976
SQDG 36:4	842.521	neg	[M-H]-	841.513	841.517	0.0040635	6.03	6.23444	0.204439	data base entry	7.97965	7.16168	6.28501	8.27934	8.4673	10.9418	8.18522	7.66177	6.64086	6.22843	8.57426	11.1303	7.92251	8.29632	7.9725	9.61163	7.85033	11.5527	9.55785	10.4222	10.2838	8.72197	9.85621	10.5038	11.4247	10.0604	7.57508	8.90314	8.82469	8.85777	7.6346	104.52	93.8056	82.3228	108.445	110.907	143.319	107.212	100.356
SQDG 36:5	840.506	neg	[M-H]-	839.497	839.503	0.0058692	5.56	5.74528	0.185278	data base entry	25.7271	25.9477	25.4258	31.3159	33.6621	28.8917	29.1199	28.4672	22.6169	22.9351	31.0999	28.6038	25.574	30.8414	26.3182	32.4983	29.5656	35.3786	31.0097	36.5823	34.8475	32.5768	37.4876	32.8465	38.7049	37.7279	26.5464	34.0923	35.6274	30.7599	28.4157	90.5383	91.3145	89.478	110.206	118.463	101.675	102.478	100.181
SQDG 36:6	838.49	neg	[M-H]-	837.482	837.485	0.0036954	5.16	5.30665	0.14665	data base entry	181.763	201.157	189.965	226.004	233.147	185.77	194.164	198.584	181.46	184.548	220.927	209.598	171.412	225.649	159.29	237.666	217.408	261.211	235.407	278.618	257.001	251.574	280.785	224.184	273.118	288.653	193.547	235.419	256.449	222.568	206.407	88.0605	97.4562	92.0339	109.494	112.955	90.0015	94.0685	96.2099
SQDG (sum)											339.951	359.769	353.9	411.976	442.142	365.211	378.29	379.554	335.027	339.509	419.703	406.874	335.393	426.564	324.741	451.278	410.999	497.206	456.378	531.289	488.243	475.735	535.576	425.818	517.906	532.561	364.691	455.411	488.977	422.437	381.548	89.0979	94.2921	92.7538	107.975	115.881	95.7185	99.1461	99.4774
[truncated: 32 more columns]
